# Supplementary material for: Redox data of ferrocenylcarboxylic acids in dichloromethane and acetonitrile
Source: Data Brief. 2020 Apr 29;30:105650. doi: 10.1016/j.dib.2020.105650 (PMC7214832; doi:10.1016/j.dib.2020.105650)
Supplement: Supplementary file 1 [file mmc1.zip]

Archive with 4 entries (4 files):
- Raw_data/Figure 10 DmFc vs Fc ACN-raw-data.xlsx
- Raw_data/Figure 11 DmFc vs Fc DCM-raw-data.xlsx
- Raw_data/Raw-data-CV-in-ACN.xlsx
- Raw_data/Raw-data-CV-in-DCM.xlsx
